# Supplementary material for: Rostral and body shape analyses reveal cryptic diversity of Late Jurassic batomorphs (Chondrichthyes, Elasmobranchii) from Europe
Source: Pap Palaeontol. Author manuscript; Available in PMC 2024 May 26. (PMC7615989; doi:10.1002/spp2.1552)
Supplement: Appendix S2 [file EMS196232-supplement-Appendix_S2.xlsx]

## Sheet: S1-Specimens
Table S1. Summary of all examined specimens and related data. Specimens with plate and counterplate preserved are regarded as one specimen. GM, Geometric Morphometrics; TM, Traditional Morphometrics.
Species	Collection	Collection Number	Locality	Sex	GM	TM	Remarks
Aellopobatis bavarica gen et. sp. nov.	SNSB-BSPG	AS I 1377	DE – Kelheim	Female	✓	✓	Holotype; complement to AS I 1378
	SNSB-BSPG	AS I 1378	DE – Kelheim	Female			Holotype; complement to AS I 1377
	SNSB-BSPG	1964 XXIII 577	DE – Zandt bei Denkendorf	Female	✓	✓
	SNSB-BSPG	AS VII 1170	DE – Kelheim	?
	SNSB-BSPG	AS I 506	DE – Eichstätt	Male	✓	✓
	SNSB-BSPG	1952 I 82	DE – Langenaltheim	Female
	SNSB-BSPG	AS I 505	DE – Langenaltheim	Female	✓	✓	Complement to PV P 6010
	NHMUK	NHMUK PV P 6010	DE – Langenaltheim	Female			Complement to AS I 505
	CM	5396	DE – Solnhofen	Male	✓	✓
	HMNS	686037	DE – Eichstätt	Female		✓
	SMNK	PAL 47090	DE – Blumenberg	Female	✓	✓
	MB	MB 14-12-22-2	DE – Blumenberg	Female	✓	✓	Plate and counterplate preserved
	MB	MB 14-12-22-3	DE – Blumenberg	Female
	Private collection H. Tischlinger	Specimen without number	DE – Eichstätt	Female		✓	Tischlinger (2015: p. 113, fig. 187)
	LF	LF 2323	DE – Eichstätt	Male		✓
	LF	LF 205	DE – Eichstätt	Female
	Tierpark + Fossilium Bochum	Specimen without number	DE – Eichstätt	Female
	Unknown private collection	Specimen without number	DE – Solnhofen	Male	✓	✓	Kriwet & Klug (2015: p. 347, fig. 687); Villalobos-Segura et al. (2023: p. 52, fig. 32A)
Asterodermus platypterus	NHMUK	NHMUK P 12067	DE – Kelheim	Female		✓	Holotype
	NHMUK	NHMUK PV P 10934	DE – Solnhofen	Female	✓	✓
	JME	SOS-2212a	DE – Blumenberg	Female		✓
	JME	SOS-3647	DE – Birkhof	Female	✓	✓
	SNSB-BSPG	AS XIX 502	DE – Kelheim	Female	✓	✓	Plate and counterplate preserved
	CM	4408	DE – Solnhofen	Female	✓	✓
Belemnobatis sismondae	MDC	MDC 20015305	FR – Cerin	Female	✓	✓	Holotype
	MDC	MDC 20015753	FR – Cerin	Male
	MDC	MDC 20015318	FR – Cerin	Female
	MDC	MDC 20015262	FR – Cerin	Female
	MDC	MDC 20015263	FR – Cerin	Female		✓
	MDC	MDC 20015265	FR – Cerin	?
	MDC	MDC 20015302	FR – Cerin	Female
	MDC	MDC 20015309	FR – Cerin	Female		✓
	MDC	MDC 20015310	FR – Cerin	?
	MDC	MDC 20015264	FR – Cerin	?
	MDC (RBINS)	MDC 20015312	FR – Cerin	Female	✓	✓
	MGL	38-774	FR – Cerin	Male	✓	✓
	NRM	P 1569	FR – Cerin	Female	✓	✓
	MNHN	CRN-13	FR – Cerin	?
	MNHN	CRN-68	FR – Cerin	?
Kimmerobatis etchesi	MJML	K874	UK – Kimmeridge	?	✓		Holotype
	MJML	K1894	UK – Kimmeridge	Male			Paratype
Spathobatis bugesiacus	MDC	MDC 20015307	FR – Cerin	Female	✓	✓	Holotype
	MDC	MDC 20150396	FR – Cerin	Female
	MDC	MDC 20015298	FR – Cerin	Male		✓
	MDC	MDC 20015301	FR – Cerin	Female	✓	✓
	MDC	MDC 20015303	FR – Cerin	Female	✓	✓
	MDC	MDC 20015304	FR – Cerin	Female			Plate and counterplate preserved
	MDC	MDC 20015308	FR – Cerin	Female		✓
	NHMUK	NHMUK P 2099	FR – Cerin	Female		✓
	NHMUK	NHMUK P 2099a	FR – Cerin	Female
	MCZ	317	FR – Cerin	Female
	MGL	9-312	FR – Cerin	Male		✓
	MNB	12251	FR – Cerin	?	✓
	TM	14838	FR – Cerin	Female

## Sheet: S2-LOOCV (TM)
Table S2. Traditional Morphometrics: Classification results of PCA/LDA model using leave-one-out cross-validation (LOOCV).
	Aellopobatis	Spathobatis	Asterodermus	Belemnobatis	Class accuracy %
Aellopobatis	11	0	0	0	100
Spathobatis	0	7	0	0	100
Asterodermus	0	0	6	0	100
Belemnobatis	0	0	0	6	100

## Sheet: S3-LOOCV (GM)
Table S3. Geometric Morphometrics: Classification results of PCA/LDA model using leave-one-out cross-validation (LOOCV).
	Aellopobatis	Spathobatis	Asterodermus	Belemnobatis	Class accuracy %
Aellopobatis	8	0	0	0	100
Spathobatis	0	3	1	0	75
Asterodermus	0	0	4	0	100
Belemnobatis	0	0	0	4	100

## Sheet: S4-PC axes (TM-all)
Table S4. Traditional Morphometrics: PC axes computed by all measurements; the first four axes each explain more than 5% of the total variation.
	PC1	PC2	PC3	PC4	PC5	PC6	PC7	PC8	PC9	PC10	PC11	PC12	PC13	PC14	PC15	PC16	PC17	PC18	PC19	PC20	PC21	PC22	PC23	PC24	PC25	PC26
Standard deviation	2.9455	2.6521	1.7235	1.22292	1.09654	0.90795	0.88566	0.8031	0.6589	0.62121	0.59220	0.55990	0.44533	0.4296	0.39612	0.33602	0.2651	0.22278	0.18635	0.15942	0.15013	0.11272	0.09900	0.06664	0.03979	0.00653
Proportion of Variance	0.3337	0.2705	0.1143	0.05752	0.04625	0.03171	0.03017	0.0248	0.0167	0.01484	0.01349	0.01206	0.00763	0.0071	0.00603	0.00434	0.0027	0.00191	0.00134	0.00098	0.00087	0.00049	0.00038	0.00017	0.00006	0.00000
Cumulative Proportion	0.3337	0.6042	0.7185	0.77599	0.82224	0.85395	0.88411	0.9089	0.9256	0.94046	0.95395	0.96601	0.97363	0.9807	0.98677	0.99111	0.9938	0.99572	0.99706	0.99803	0.99890	0.99939	0.99977	0.99994	1.00000	1.00000

## Sheet: S5-Loadings (TM-all)
Table S5. Traditional Morphometrics: Loadings of each measurement on the first four axes of the Principal Component Analysis (PCA) and the percentage (%var) explained by each one.
		PC1	PC2	PC3	PC4
Total length	TL	0.05059748	-0.273445511	0.232850124	-0.099290260
Snout to maximum disc width	SMAX	-0.10219957	-0.347376778	0.003314304	0.058213371
Disc length	DL	-0.05405928	-0.333120086	0.058714522	0.126020451
Head length	HL	-0.09518173	-0.343062395	-0.062834830	0.024751164
Snout to pelvic girdle	SPV	0.01055268	-0.340225710	-0.063600910	0.022566605
Nasal capsules maximum width	NC	0.25461564	-0.067586055	0.092581045	0.080029622
Jaw width	JW	0.31745899	0.001889266	-0.011406730	0.020537906
Maximum rostrum width	MAXR	0.08464611	0.206942143	0.312565902	0.277683545
Minimum rostrum width	MINR	0.09855790	0.282950184	0.242034549	0.091713372
Rostrum length	RL	-0.18843224	-0.300458499	-0.075236493	0.005209014
Span between last fin radials	RAD	0.20898020	-0.210083286	-0.148594753	0.072327856
Pectoral girdle width	PCGW	0.28802078	-0.141319391	-0.047354922	0.061855166
Pectoral girdle to pelvic girdle	PCPV	0.31213753	0.048736625	0.114941069	0.066000264
Pelvic girdle width	PVGW	0.29940806	-0.072710063	0.066278746	0.024251708
Pelvic girdle to caudal fin tip	PVCF	-0.08994339	-0.183890733	0.434269311	0.148507253
Pelvic-fin length	PVL	-0.02872591	-0.054421110	0.473583047	0.143989665
Inner maximum distance between metapterygia	MDMET	0.28405900	-0.092486432	-0.197707180	0.067762078
Inner maximum distance between basipterygia	MDBAS	0.30472868	-0.039409503	0.008237314	0.111877689
Outer maximum distance between metapterygia	MDMETO	0.26604411	-0.119687730	-0.201072311	-0.090864965
Outer maximum distance between basipterygia	MDBASO	0.30782517	-0.071693470	0.054912118	-0.027790625
Maximum width of metapterygia	MWMET	-0.11883817	0.130051010	-0.042028387	-0.305627469
Maximum width of basipterygia	MWBAS	0.05177709	-0.189858372	0.184310877	-0.458299957
Length of metapterygia	LMET	0.22544875	0.123625801	0.142768506	-0.154533748
Length of basipterygia	LBAS	0.12957416	-0.069395465	0.163583271	-0.548141965
Maximum width of mesopterygium	MAXWMES	0.09840784	0.176692675	-0.250435373	-0.211149959
Half discwidth	HDW	-0.03315822	-0.003682690	0.284064519	-0.349397744
	%var	33.37%	27.05%	11.43%	5.75%

## Sheet: S6-LOOCV #2 (TM)
Table S6. Traditional Morphometrics: Classification results of PCA/LDA model using leave-one-out cross-validation (LOOCV).
	Aellopobatis #1	Aellopobatis #2	Spathobatis	Asterodermus	Belemnobatis	Class accuracy %
Aellopobatis #1	5	1	0	0	0	83
Aellopobatis #2	3	2	0	0	0	40
Spathobatis	0	0	7	0	0	100
Asterodermus	0	0	0	6	0	100
Belemnobatis	0	0	0	0	6	100

## Sheet: S7-ShapiroWilk (TM-all)
Table S7. Traditional Morphometrics: Shapiro-Wilk normality test; bold indicates a p-value <0.05 hence suggesting non-normal distribution.
		W	p
Total length	TL	0.94096	0.09654
Snout to maximum disc width	SMAX	0.94934	0.16230
Disc length	DL	0.98445	0.92750
Head length	HL	0.92162	0.02955
Snout to pelvic girdle	SPV	0.96532	0.42020
Nasal capsules maximum width	NC	0.90559	0.01154
Jaw width	JW	0.94277	0.10800
Maximum rostrum width	MAXR	0.93632	0.07240
Minimum rostrum width	MINR	0.80002	0.00006
Rostrum length	RL	0.94036	0.09300
Span between last fin radials	RAD	0.94248	0.10610
Pectoral girdle width	PCGW	0.95791	0.27370
Pectoral girdle to pelvic girdle	PCPV	0.91153	0.01626
Pelvic girdle width	PVGW	0.97019	0.54450
Pelvic girdle to caudal fin tip	PVCF	0.95997	0.30920
Pelvic-fin length	PVL	0.94925	0.16140
Inner maximum distance between metapterygia	MDMET	0.96032	0.31560
Inner maximum distance between basipterygia	MDBAS	0.94119	0.09790
Outer maximum distance between metapterygia	MDMETO	0.94343	0.11250
Outer maximum distance between basipterygia	MDBASO	0.92093	0.02835
Maximum width of metapterygia	MWMET	0.98194	0.87440
Maximum width of basipterygia	MWBAS	0.93069	0.05123
Length of metapterygia	LMET	0.98825	0.97920
Length of basipterygia	LBAS	0.96893	0.51040
Maximum width of mesopterygium	MAXWMES	0.92990	0.04881
Half discwidth	HDW	0.95453	0.22320

## Sheet: S8-KruskalWallis (TM-NonNormal)
Table S8. Traditional Morphometrics: Kruskal-Wallis rank sum test on non-normally distributed measurements; bold indicates a p-value <0.05.
		df	χ2	p
Head length	HL	3	20.909	0.00011
Nasal capsules maximum width	NC	3	15.019	0.00180
Minimum rostrum width	MINR	3	15.919	0.00118
Pectoral girdle to pelvic girdle	PCPV	3	21.432	0.00008
Outer maximum distance between basipterygia	MDBASO	3	21.695	0.00007
Maximum width of mesopterygium	MAXWMES	3	6.3118	0.09739

## Sheet: S9-Wilcoxon (TM-NonNormal)
Table S9. Traditional Morphometrics: Post hoc pairwise Wilcoxon test with non-normally distributed measurements; bold indicates a p-value <0.05.
HL	Aellopobatis	Asterodermus	Belemnobatis
Asterodermus	0.0180	-	-
Belemnobatis	0.0065	0.0300	-
Spathobatis	1.0000	0.0437	0.0179
NC	Aellopobatis	Asterodermus	Belemnobatis
Asterodermus	0.0536	-	-
Belemnobatis	0.4216	1.0000	-
Spathobatis	0.0047	0.5913	1.0000
MINR	Aellopobatis	Asterodermus	Belemnobatis
Asterodermus	1.0000	-	-
Belemnobatis	0.0065	0.0130	-
Spathobatis	1.0000	0.6875	0.0199
PCPV	Aellopobatis	Asterodermus	Belemnobatis
Asterodermus	0.0130	-	-
Belemnobatis	0.0064	0.3229	-
Spathobatis	0.0033	1.0000	1.0000
MDBASO	Aellopobatis	Asterodermus	Belemnobatis
Asterodermus	0.0341	-	-
Belemnobatis	0.2572	0.3651	-
Spathobatis	0.0034	0.0385	0.0174
MAXWMES	Aellopobatis	Asterodermus	Belemnobatis
Asterodermus	0.9500	-	-
Belemnobatis	0.5100	1.0000	-
Spathobatis	1.0000	0.5100	0.3200

## Sheet: S10-ANOVA (TM-normal)
Table S10. Traditional Morphometrics: Results of the ANOVA to test for differences in the normally distributed measurements between the taxa; bold indicates a p-value <0.05.
TL	Df	SS	MS	Rsq	F	Z	Pr(>F)
Taxa	3	4720.90	1573.7	0.37704	5.2454	2.4958	0.006
Residuals	26	7800.10	300.00	0.62296
Total	29	12521.0
SMAX	Df	SS	MS	Rsq	F	Z	Pr(>F)
Taxa	3	2510.48	836.83	0.81216	37.473	7.3029	0.001
Residuals	26	580620	22330	0.18784
Total	29	3091.09
DL	Df	SS	MS	Rsq	F	Z	Pr(>F)
Taxa	3	1529.26	509.75	0.69743	19.977	5.2646	0.001
Residuals	26	663450	25520	0.30257
Total	29	2192.71
SPV	Df	SS	MS	Rsq	F	Z	Pr(>F)
Taxa	3	1165.90	388.63	0.60248	13.135	4.1342	0.001
Residuals	26	769270	29590	0.39752
Total	29	1935.17
JW	Df	SS	MS	Rsq	F	Z	Pr(>F)
Taxa	3	207.101	69.034	0.85394	50.669	7.0391	0.001
Residuals	26	35.4240	1.3620	0.14606
Total	29	242.524
MAXR	Df	SS	MS	Rsq	F	Z	Pr(>F)
Taxa	3	106.441	35.480	0.64882	16.012	4.6207	0.001
Residuals	26	57.6130	2.2160	0.35118
Total	29	164.054
RL	Df	SS	MS	Rsq	F	Z	Pr(>F)
Taxa	3	2382.79	794.26	0.92126	101.40	9.1290	0.001
Residuals	26	203.650	7.8300	0.07874
Total	29	2586.45
RAD	Df	SS	MS	Rsq	F	Z	Pr(>F)
Taxa	3	372100	124.03	0.52500	9.5789	3.5173	0.001
Residuals	26	336660	12.949	0.47500
Total	29	708760
PCGW	Df	SS	MS	Rsq	F	Z	Pr(>F)
Taxa	3	228.306	76.102	0.78656	31.938	5.7090	0.001
Residuals	26	61.9540	2.3830	0.21344
Total	29	290.260
PVGW	Df	SS	MS	Rsq	F	Z	Pr(>F)
Taxa	3	161.348	53.783	0.73784	24.392	5.7604	0.001
Residuals	26	57.3290	2.2050	0.26216
Total	29	218.677
PVCF	Df	SS	MS	Rsq	F	Z	Pr(>F)
Taxa	3	1836.50	612.18	0.27581	3.3007	1.7591	0.041
Residuals	26	4822.30	185.47	0.72419
Total	29	6658.80
PVL	Df	SS	MS	Rsq	F	Z	Pr(>F)
Taxa	3	152.710	50.902	0.34711	4.6077	2.3707	0.006
Residuals	26	287.230	11.047	0.65289
Total	29	439.930
MDMET	Df	SS	MS	Rsq	F	Z	Pr(>F)
Taxa	3	271.150	90.385	0.68671	18.997	4.7754	0.001
Residuals	26	123.710	4.7580	0.31329
Total	29	394.860
MDBAS	Df	SS	MS	Rsq	F	Z	Pr(>F)
Taxa	3	112.682	37.561	0.71609	21.859	5.4997	0.001
Residuals	26	44.6760	1.7180	0.28391
Total	29	157.358
MDMETO	Df	SS	MS	Rsq	F	Z	Pr(>F)
Taxa	3	189.760	63.252	0.6152	13.856	4.2368	0.001
Residuals	26	118.690	4.5650	0.3848
Total	29	308.450
MWMET	Df	SS	MS	Rsq	F	Z	Pr(>F)
Taxa	3	2.38680	0.7955	0.37976	5.3064	2.5792	0.005
Residuals	26	3.89820	0.1499	0.62024
Total	29	6.28490
MWBAS	Df	SS	MS	Rsq	F	Z	Pr(>F)
Taxa	3	0.58467	0.1948	0.19314	2.0746	1.1429	0.114
Residuals	26	2.44242	0.0939	0.80686
Total	29	3.02708
LMET	Df	SS	MS	Rsq	F	Z	Pr(>F)
Taxa	3	77.0360	25.6788	0.48450	8.1456	3.1651	0.001
Residuals	26	81.9640	3.15250	0.51550
Total	29	159.000
LBAS	Df	SS	MS	Rsq	F	Z	Pr(>F)
Taxa	3	8.13100	2.71020	0.14159	1.4295	0.5648	0.292
Residuals	26	49.2950	1.89600	0.85841
Total	29	57.4260
HDW	Df	SS	MS	Rsq	F	Z	Pr(>F)
Taxa	3	8.01400	2.67130	0.05831	0.5367	-0.3857	0.649
Residuals	26	129.421	4.97770	0.94169
Total	29	137.435

[truncated: 10 more sheets: S11-Pairwise (TM-normal), S12-PC axes (TM-normal), S13-Loadings (TM-normal), S14-PC axes (GM), S15-LOOCV #2 (GM), S16-ANOVA size (GM), S17-ANOVA taxa (GM), S18-Pairwise (GM), S19-ANOSIM (GM), S20-PERMANOVA (GM)]
